# Supplementary material for: A study on the dissemination effectiveness and influencing factors of short videos in scientific journals: An empirical analysis based on the ELM model
Source: PLoS One. 2026 Jan 29;21(1):e0341716. doi: 10.1371/journal.pone.0341716 (PMC12854476; doi:10.1371/journal.pone.0341716)
Supplement: S1 Appendix — (XLSX) [file pone.0341716.s001.xlsx]

## Sheet: Sheet1_Account_Data_N18
Journal_Name	Fans_Raw	Ln_Fans	Works_Raw	Ln_Works	Ratio_PopSci	Ratio_Interview	Ratio_Industry	Avg_Cn	Interaction_Fans_PopSci
Carbon Energy	26	3.29584	18	2.94444	0.611111	0.111111	0.0555556	3.62274	-1.52207
Journal of Beijing Jiaotong University	237	5.47227	30	3.43399	0.166667	0	0.133333	5.68589	0.0297022
Journal of Sedimentology	701	6.55393	176	5.17615	0.113636	0.125	0.125	8.69201	0.0248574
Tourism Studies	1148	7.04665	191	5.2575	0	0.340314	0.0104712	6.83458	-0.0294038
Seeking Truth	62000	11.0349	83	4.43082	0	0	0.662651	10.612	-0.777674
Control and Decision	267	5.59099	30	3.43399	0	0.133333	0	5.7753	0.243705
Food Science	400	5.99396	77	4.35671	0.324675	0.376623	0	5.77963	-0.122798
Acta Automatica Sinica	98	4.59512	16	2.83321	0.1875	0	0	4.59269	0.000271509
Journal of Traditional Chinese Medicine	117	4.77068	30	3.43399	0	0.966667	0	5.53434	0.397608
Cotton Textile Technology	4248	8.35444	137	4.92725	0.218978	0.109489	0.226277	6.83738	0.0459268
Chinese Journal of Digestive Surgery	26000	10.1659	1732	7.45761	0.988453	0	0	10.9652	2.6235
Concrete	46000	10.7364	1300	7.17089	0	0.0130769	0	10.2236	-0.721672
Special Casting and Nonferrous Alloys	1448	7.27863	186	5.23111	0.419355	0.354839	0.0806452	7.79238	0.0900767
Building Structures	21000	9.95233	67	4.21951	0.104478	0.373134	0.0447761	7.14775	-0.25461
HVAC	996	6.90475	134	4.90527	0.149254	0.246269	0.00746269	6.65919	-0.000568757
Journal of Nanjing Forestry University (Natural Science Edition)	151	5.02388	43	3.78419	0.0930233	0.27907	0.0697674	4.98934	0.176519
Journal of Radar	774	6.65286	156	5.05625	0	0.00641026	0	6.56959	0.0444773
Acta Automatica Sinica A	98	4.59512	16	2.83321	0	0	0.25	4.59269	0.430548

## Sheet: sheet2-Processed_Data
Journal Name	Total Videos	Research Achievements	Experimental Methods	Popular Science	Industry News & Frontiers	Academic Conf/Interviews	Character Interviews	Screen Explanations	Has Background Music	High Quality Visuals	Has Custom Cover	Has Subtitles	Followers	Verification Status	Dissemination Effect	PopSci_Ratio	Frontier_Ratio	Interview_Ratio	ScreenExpl_Ratio	Music_Usage_Rate	HighQuality_Rate	Ln_Followers	Verification_Group
Carbon Energy	18	3	0	11	1	2	2	12	17	18	0	17	26	1	3.62274	0.6111111111111112	0.2222222222222222	0.1111111111111111	0.6666666666666666	0.9444444444444444	1	3.295836866004329	Certified
Beijing Jiaotong Univ. Journal	30	15	0	5	4	0	5	3	27	30	10	18	237	1	5.68589	0.16666666666666666	0.6333333333333333	0.16666666666666666	0.1	0.9	1	5.472270673671475	Certified
Sedimentology	176	110	0	20	22	22	0	161	95	175	97	48	701	1	8.69201	0.11363636363636363	0.75	0	0.9147727272727273	0.5397727272727273	0.9943181818181818	6.553933404025811	Certified
Tourism Tribune	191	60	0	0	2	65	59	69	67	64	112	12	1148	1	6.83458	0	0.32460732984293195	0.3089005235602094	0.3612565445026178	0.3507853403141361	0.33507853403141363	7.046647277848756	Certified
Qiushi	83	28	0	0	55	0	0	55	83	83	83	55	62000	1	10.612	0	1	0	0.6626506024096386	1	1	11.034905792929415	Certified
Control and Decision	30	26	0	0	0	4	0	26	12	30	11	12	267	1	5.7753	0	0.8666666666666667	0	0.8666666666666667	0.4	1	5.5909869805108565	Certified
Food Science	77	21	0	25	0	29	21	11	77	75	66	62	400	1	5.77963	0.3246753246753247	0.2727272727272727	0.2727272727272727	0.14285714285714285	1	0.974025974025974	5.993961427306569	Certified
Acta Automatica Sinica (JAS)	16	13	0	3	0	0	0	14	14	16	4	15	98	1	4.59269	0.1875	0.8125	0	0.875	0.875	1	4.59511985013459	Certified
TCM Guide	30	0	1	0	0	29	29	0	1	0	0	30	117	1	5.53434	0	0	0.9666666666666667	0	0.03333333333333333	0	4.770684624465665	Certified
Cotton Textile Tech	137	2	2	30	31	15	15	34	128	100	114	96	4248	1	6.83738	0.21897810218978103	0.24087591240875914	0.10948905109489052	0.24817518248175183	0.9343065693430657	0.7299270072992701	8.354438940114811	Certified
Chinese Journal of Digestive Surgery	1732	0	0	1712	0	0	1732	0	1732	1732	1732	1732	26000	1	10.9652	0.9884526558891455	0	1	0	1	1	10.165890277802454	Certified
Concrete	1300	0	51	0	0	17	0	17	1049	135	144	211	46000	1	10.2236	0	0	0	0.013076923076923076	0.806923076923077	0.10384615384615385	10.736418414365376	Certified
Special Casting & Nonferrous Alloys	186	11	16	78	15	66	93	57	161	177	186	186	1448	1	7.79238	0.41935483870967744	0.13978494623655913	0.5	0.3064516129032258	0.8655913978494624	0.9516129032258065	7.278628942320682	Certified
Building Structure	67	0	1	7	3	25	23	5	65	50	54	11	21000	1	7.14775	0.1044776119402985	0.04477611940298507	0.34328358208955223	0.07462686567164178	0.9701492537313433	0.746268656716418	9.952325334619427	Certified
HVAC	134	16	3	20	1	33	25	40	101	116	50	59	996	0	6.65919	0.14925373134328357	0.12686567164179105	0.1865671641791045	0.29850746268656714	0.753731343283582	0.8656716417910447	6.904750769961838	Uncertified
NJFU Journal (Nat. Sci.)	43	19	0	4	3	12	0	21	34	20	0	4	151	1	4.98934	0.09302325581395349	0.5116279069767442	0	0.4883720930232558	0.7906976744186046	0.46511627906976744	5.0238805208462765	Certified
Journal of Radars	156	152	0	0	0	1	0	152	4	156	154	153	774	1	6.56959	0	0.9743589743589743	0	0.9743589743589743	0.02564102564102564	1	6.652863029353347	Certified
Acta Automatica Sinica (AAS)	16	9	0	0	4	0	0	10	14	15	11	15	98	0	4.59269	0	0.8125	0	0.625	0.875	0.9375	4.59511985013459	Uncertified

## Sheet: Sheet3_Entropy_Weights
Metric	Information_Entropy (e)	Final_Weight (w)
Likes	0.4679	0.2826
Shares	0.4878	0.272
Favorites	0.5555	0.2361
Comments	0.6058	0.2093
